# Supplementary material for: Organoids simulating the bovine oviduct mediate the embryo–maternal interface via extracellular vesicle-transmitted signaling
Source: Hum Reprod Open. 2025 Dec 5;2026(1):hoaf076. doi: 10.1093/hropen/hoaf076 (PMC12774516; doi:10.1093/hropen/hoaf076)
Supplement: hoaf076_Supplementary_Data [file hoaf076_supplementary_data.zip › SupplementaryTableS1.xlsx]

## Sheet: Primers
Supplementary Table S1. Sequence specific primers used for qRT-PCR analysis.
Gene Name	Accession Number	Primer Sequences
β-ACTIN	NM_173979	F5´- TGTCCACCTTCCAGCAGAT-3´ R5´- TCACCTTCACCGTTCCAGT-3´
GAPDH	NM_001034034	F5´- AATGGAGCCATCACCATC-3´ R5´-GTGGTTCACGCCCATCACA-3´
PTGS2	NM_174445	F5`-CGATGAGCAGTTGTTCCAGA-3´ R5´-GAAAGACGTCAGGCAGAAGG-3´
PTGES	NM_174443	F5`-GGCTGCGGAAGAAGGCTTTTG-3´ R5´-TCCACATCTGGGTCGTTCCG-3´
PGR	NM_001205356	F5`-CATGGTTCTTGGAGGCCGAA-3´ R5´-AGCAAGTTGATCAGTGGGGG-3´
ESR1	NM_001001443	F5`-ACTGTCTCAGCCCTTGACTTC-3´ R5´-CCGGCCACCCTGCTG-3´
OXTR	NM_174134	F5`-GCGCCCAAGGAAGCCTCAC-3´ R5´-AGGAAGCGCTGCACAAGTTC-3´
MKI67	XM_015460791	F5`-GCAGCTTCGGTGATTCCACG-3´ R5´-CAGGCAACCCCCAAAGGAGA-3´
CDH1	NM_001002763	F5`-GGGCTGGACCGTGAGAGTTTT-3´ R5´-GTTGTGCTCAAGCCTTCGCC-3´
OCLN	NM_001082433.2	F5´-CCCCCTCCCATCGGAGTTTC-3´ R5´-AGATCAGCCAATCTGCGGCT-3´
TJP1	XM_024982009.1	F5´-TGGACAAAGAGAAGGGTGAGACC-3´ R5´-GGTTTTAGGATCACAGTGTGGTAGG-3´
OVGP1	NM_001080216	F5`-CCTTCTGGGCAGACTCCTGG-3´ R5´-TTGGGGTCTCCAGGCAGAGA-3´
LRRC6	XM_005207958	F5`-TGCAATGAGTCCATAGGCAAGGA-3´ R5´-GGAAAAGCGCACTTCCTGGG-3´
TUBA1A	NM_001166505.1	F5`-CATCCCCATGGTGACCGAGTT-3´ R5´-GAGATGCACTCACGCATAGTTG-3´
TUBA1B	NM_001114856.1	F5`-AACCGGGACCCGTGTCTACT-3´ R5´-GGAGATGCACTCACGCATGG-3´
TUBA1C	NM_001034204.1	F5`-ACTTCTCCCCCGGACTCCTTA-3´ R5´-AGATGCACTCACGCATAACGG-3´
FOXJ1	XM_005221165	F5`-CATACGCCACGCTCATCTGC-3´ R5´-TGTGGCGGATGGAATTCTGC-3´
POU5F1	NM_174580.3	F5´-CAGGCCCGAAAGAGAAAGCG-3´ R5´-CCACACTCGGACCACGTCT-3´
NANOG	NM_001025344.1	F5´-TCAGCTACAAGCAGGTGAAGAC-3´ R5´-AGAAGCCTGGGTATTCTGCCA-3´
CDX2	NM_001206299.1	F5´-GCGGCCTGCAGTAGCAATTC-3´ R5´-AGGGGGTCTTTCCTGAGGGT-3´
SOX2	NM_001105463.2	F5´-GCGGAAAACCAAGACGCTCA-3´ R5´-GTTCATGTGCGCGTAGCTGT-3´
HSP70	NM_001038505	F5´-AATGCCAGTTGCCAATGCTG-3´ R5´-ATCGAGAGTTCCTCCACCCA-3´
HSP90	NM_001012670	F5´-TCACTGAGGAAATGCCACCC-3´ R5´-ATGGAGACAGAGCGCTGAAC-3´
BAX	NM_173894	F5´-GTGGACACAGACTCTCCCCG-3´ R5´-CCTGATCAACTCGGGCACCT-3´
BCL2	NM_001166486	F5´-TCATGTGTGTGGAGAGCGTC-3´ R5´-CTCCACAAAGGCGTCCCAG-3´
PRDX1	NM_174431	F5´-TCCTATTTCAGTGGAACTGCTGAT-3´ R5´-AAGCAATGATCTCCGTGGGG-3´
SOD1	NM_174615	F5´-AGAGGCATGTTGGAGACCTG-3´ R5´-CAGCGTTGCCAGTCTTTGTA-3´
DNMT1	AY173048.1	F5´-GTAAGATAGTGGTTGAGTTC-3´ R5´-AGAATCCTCTGTGAATCG-3´
DNMT3a	AY271299	F5´-ATCAAAGAAGACCCCTGGAACT-3´ R5´-AATTCCTGGTCATGGTTGTTGG-3´
DNMT3b	NM_181813	F5´- AAGCAACCAGAGAATAAGACGC-3´ R5´- AAGCCATTTGTTCTCGACTCTG-3´
