# Supplementary material for: Organoids simulating the bovine oviduct mediate the embryo–maternal interface via extracellular vesicle-transmitted signaling
Source: Hum Reprod Open. 2025 Dec 5;2026(1):hoaf076. doi: 10.1093/hropen/hoaf076 (PMC12774516; doi:10.1093/hropen/hoaf076)
Supplement: hoaf076_Supplementary_Data [file hoaf076_supplementary_data.zip › SupplementaryTableS2.xlsx]

## Sheet: Antibodies
Supplementary Table S2. List of Antibodies used.
Target	Catalog #	Dilution	Manufacturer
DAPI	D1306	1:600	Invitrogen
ZO1	61-7300	1:200	Invitrogen
Acetylated Tubulin	T7451	1:1000	Sigma Aldrich
PAX8	10336-1-AP	1:100	Proteintech
Donkey anti-Rabbit IgG (H+L), Alexa Fluor™ 488	A-21206	1:200	Invitrogen
Goat anti-Mouse IgG (H+L), Alexa Fluor™ 555	A-21424	1:200	Invitrogen
OVGP1	sc-377267	01:50:00	Santa Cruz Biotechnology
FOXJ1	HPA005714	1:100	Sigma Aldrich
SignalStain® Boost IHC Detection Reagent (HRP, Rabbit)	#8114	NEAT	Cell Signaling Technologies
Goat Anti-Rabbit IgG Antibody (H+L), Biotinylated	BA-1000	1:500	Vector Laboratories
Horse Anti-Mouse IgG Antibody (H+L), Biotinylated	BA-2000	1:500	Vector Laboratories
Anti-ALIX	EXOAB-ALIX-1	1:100	System Biosciences
Anti-TSG101	EXOAB-TSG101-1	1:100	System Biosciences
Anti-FLOT1	EXOAB-FLOT1-1	1:100	System Biosciences
Anti-CD63	EXOAB-CD63A-1	1:100	System Biosciences
Cytochrome c	102139-T42	1:200	Sino Biological
Goat Anti-Rabbit HRP	n/a	1:2000	System Biosciences
SOX2	AN833-5M	RTU	BioGenex
CDX2	MU392A-UC	1:300	BioGenex
Phospho-γH2A.X-S139	SAB5700329	1:200	Sigma Aldrich
H3K9ac	AB10812-1001	1:200	Abcam
H3K27ac	MABE670	1:500	Sigma Aldrich
H3K27me3	AB6002-1001	1:100	Abcam
