# Supplementary material for: Organoids simulating the bovine oviduct mediate the embryo–maternal interface via extracellular vesicle-transmitted signaling
Source: Hum Reprod Open. 2025 Dec 5;2026(1):hoaf076. doi: 10.1093/hropen/hoaf076 (PMC12774516; doi:10.1093/hropen/hoaf076)
Supplement: hoaf076_Supplementary_Data [file hoaf076_supplementary_data.zip › SupplementaryTableS3.xlsx]

## Sheet: Sheet2
Supplementary Table S3. List of exclusive and commonly expressed miRNAs among the identified studies in Table 1
55 Exclusive miRNAs among the 2D oEVs	42 Exclusive miRNAs among the 3D oEVs	169 Exclusive miRNAs from in vivo oEVs	4 Exclusive miRNAs mutually expressed among the 2D and 3D oEVs	4 Exclusive miRNAs among the 2D and in vivo oEVs	116 Exclusive miRNAs among the 3D and in vivo oEVs
miR-2887	miR-28	miR-190b	miR-11972	miR-29c	miR-505
miR-2904	miR-502a	miR-326	miR-10174-3p	miR-584	miR-204
miR-2462	miR-10225a	miR-449a	miR-11980	miR-193b	miR-532
let-7i-5p	miR-199b	let-7b-like4	miR-11987	miR-15a	miR-375
miR-519d	miR-18b	miR-361-5p			miR-339a
miR-1285	miR-144	miR-125b-2-5p			miR-30d
miR-2895	miR-6529a	let-7g-like			miR-92b
miR-let-7c	miR-217	let-7b-like2			miR-328
miR-2285d	miR-2285av	miR-34c-3p			miR-9-5p
miR-7684	miR-495	miR-135a-2-5p			miR-484
miR-12179-5p	miR-6119-5p	miR-200a-5p			miR-151-5p
miR-653-3p	miR-2336	miR-135a-2			miR-30c
miR-2861	miR-455-5p	miR-26a-like4			miR-425-5p
miR-9901	miR-2387	miR-2885			miR-182
miR-34b-5p	miR-323b-3p	miR-200b-5p			miR-197
miR-8799	miR-2350	miR-125b-2-3p			miR-145
miR-9796	miR-409a	let-7b-5p			miR-185
miR-8991	miR-11988	miR-335-5p			miR-652
miR-9127	miR-758	let-7f-2			miR-374b
miR-7847-3p	miR-199a-5p	miR-664b-5p			miR-30f
miR-6082	miR-1271	let-7b-3p			miR-193a-5p
miR-9115	miR-6120-3p	miR-28-5p			miR-1343-3p
miR-5119	miR-202	miR-885-5p			miR-660
miR-5787	miR-7857-3p	miR-26a-like3			miR-15b
miR-12034	miR-7857-5p	let-7d-5p			miR-195
miR-10400-5p	miR-216b	miR-200b-3p			let-7e
miR-5387	miR-340	miR-362-5p			miR-10b
miR-9002	miR-2285b	let-7b-like3			miR-126-3p
miR-6414	miR-10225b	miR-30a-3p			miR-135a
miR-10161-5p	miR-24	miR-34c-5p			miR-30b-5p
miR-2340	miR-6517	miR-3596			miR-150
miR-1287-5p	miR-454	miR-885-3p			miR-499
miR-11975	miR-215	miR-200a-3p			miR-1839
miR-3168	miR-142-5p	miR-1260b-like			miR-98
miR-4492	miR-12030	miR-200b-3p-like			miR-199a-3p
miR-4330	miR-2443	let-7f-1			miR-140
miR-4488	miR-196a	miR-152-3p			miR-3432a
miR-203a-3p	miR-6518	miR-148a-5p			miR-183
miR-1469	miR-379	miR-335-3p			let-7a-3p
miR-6240-3p	miR-2474	miR-106b-5p			miR-224
miR-4335	miR-543	miR-374a-5p			miR-2284x
miR-7049-3p	miR-374a	miR-450b			miR-29b
miR-9001		miR-2478-like			miR-32
miR-7975		miR-9-3p			miR-194
miR-16		miR-30e-3p			miR-365-3p
miR-7704		miR-2284f			miR-3431
miR-6731		miR-452-3p			miR-107
miR-9056		miR-28-3p			miR-146b
miR-1949		let-7d-3p			miR-1
miR-11976		miR-34b-3p			miR-10a
miR-2898		miR-574-3p			miR-101
miR-2890		miR-106b-3p			miR-455-3p
miR-2889		miR-361-3p			miR-96
miR-2892		miR-148a-3p			miR-7
miR-3600		miR-26a-like2			miR-218
		miR-221-3p			miR-95
		let-7b-like1			miR-122
		let-7b-like5			miR-378b
		miR-16b-5p			miR-181d
		miR-664b-3p			miR-365-5p
		miR-452-5p			miR-411a
		miR-374a-3p			miR-491
		mir-26a-2			miR-654
		miR-125b-1-5p			miR-1260b
		miR-26a-like1			miR-485
		miR-340-5p			miR-382
		miR-574-5p			miR-296-3p
		miR-665			miR-708
		miR-153			miR-192
		miR-669			miR-330
		miR-320b			miR-27a-5p
		miR-129-5p			miR-493
		miR-431			miR-574
		miR-105b			miR-106b
		miR-1343-5p			miR-433
		miR-1225-3p			miR-874
		miR-296-5p			miR-361
		miR-410			miR-1307
		miR-877			miR-452
		miR-133a			miR-132
		miR-1249			miR-494
		miR-345-5p			miR-378c
		miR-1388-3p			miR-432
		miR-4523			miR-345-3p
		miR-764			miR-219-3p
		miR-188			miR-744
		miR-411b			miR-323
		miR-33b			miR-34b
		miR-331-5p			miR-206
		miR-502b			miR-152
		miR-503-3p			miR-139
		miR-490			miR-503-5p
		miR-219			miR-126-5p
		miR-449d			miR-134
		miR-1291			miR-216a
		miR-383			miR-885
		miR-154a			miR-214
		miR-760-5p			miR-127
		miR-29d-5p			miR-130a
		miR-421			miR-149-5p
		miR-488			miR-378d
		miR-767			miR-760-3p
		miR-187			miR-370
		miR-763			miR-30b-3p
		miR-1281			miR-363
		miR-935			miR-335
		miR-658			miR-34c
		miR-1248			miR-223
		miR-324			miR-196b
		miR-1247-3p			miR-20b
		miR-500			miR-148a
		miR-497			miR-424-3p
		miR-154b			miR-769
		miR-129			miR-210
		miR-211			miR-381
		miR-449c			miR-671
		miR-124a
		miR-346
		miR-425-3p
		miR-135b
		miR-615
		miR-664b
		miR-149-3p
		miR-193a-3p
		miR-1296
		miR-1306
		miR-130b
		miR-489
		miR-154c
		miR-380-5p
		miR-664a
		miR-631
		miR-1224
		miR-541
		miR-940
		miR-124b
		miR-1287
		miR-453
		miR-761
		miR-656
		miR-138
		miR-1247-5p
		miR-677
		miR-449b
		miR-339b
		miR-105a
		miR-106a
		miR-129-3p
		miR-17-3p
		miR-181c
		miR-199c
		miR-21-3p
		miR-301a
		miR-371
		miR-424-5p
		miR-483
		miR-670
		miR-1301
		miR-212
		miR-301b
		miR-331-3p
		miR-338
		miR-369-5p
		miR-362-3p
		miR-376a
		miR-376d
		miR-376e
		miR-29d-3p
		miR-592
